# Supplementary material for: The influence of phylogeny and life history on telomere lengths and telomere rate of change among bird species: A meta‐analysis
Source: Ecol Evol. 2021 Sep 10;11(19):12908–22. doi: 10.1002/ece3.7931 (PMC8495793; doi:10.1002/ece3.7931)
Supplement: Supplementary file 1 — Supplementary Material [file ECE3-11-12908-s003.xlsx]

## Sheet: avianTL2019-april1
The influence of phylogeny and life history on telomere lengths and telomere rate of change among bird species: a meta-analysis Criscuolo F.2‡, Dobson F.S1,2‡. and Schull Q3. 1 University of Strasbourg. CNRS. IPHC UMR 7178. 67000 Strasbourg. France. 2 Auburn university. Department of Biological sciences. Auburn. AL. USA 3 MARBEC, University of Montpellier, IFREMER, IRD, CNRS, Sète, France ‡ Autho…
Electronic Supplementary Material 1: life-history and telomere data file
																												References
Species	Latin	PCA1	PCA2	PCA3	MeanTL.C2	Sample_sizeC	MeanTL.A	TROC	Adult age range	Sample_sizeA	mev	mesd	Incubation	Post-hatching GR	Maximal lifespan	CS	Embryonic growth rate	Age Sexual Maturity	Age at fledging	Postfledging parental care	AdultSize	FemaleM	EggMass	HatchingMass	Order	Family	Genus	For telomere data				For species life-history traits					Complete list
Adelie penguins	Pygoscelis_adeliae	1.62618619899177	0.182533215609578	-0.528815688116885	9.45	9	7.35	-165	3.5-14.4	20	0.058823529411765	0.242535625036333	36.5	0.146	20	2	2.8	2929	51	17.5	58.5	4750	11.5	102.2	Sphenisciformes	Spheniscidae	Pygoscelis	Tricola et al. 2018	Haussmann et al. 2003			Fongy et al. 2013	Vleck and Vleck 2002	Salihoglu et al. 2001	Marchant and Higgins 1990		Agusa, T., & al., e. (2005). Body distribution of trace elements in black-tailed gulls from Rishiri island, Japan: age-dependent accumulation and transfer to feathers and eggs. Environmental Toxicology and Chemistry, 24(9), 2107-2120.
Alpine swift	Tachymarptis_melba	-1.6929470478544	-0.79076141261988	-0.281296619576549	14.637	6	18.783	NA	0-19	9	0.166666666666667	0.408248290463863	20	0.21	26	2.6	0.1245	730	63.5	0	21	106	6.2	2.49	Apodiformes	Apodidae	Apus	Criscuolo et al. 2009				Sicurella et al. 2015	Bize et al. 2006	Bize et al. 2003			Ar, A., & Rahn, H. (1980). Water in the avian egg overall budget of incubation. American Zoologist, 20(2), 373-384.
American bald eagle	Haliaeetus_leucocephalus	2.68265810214181	0.198218135038125	0.431029644188134	NA	NA	2.1	NA		4	1	1	35	0.098	48	2	2.47142857142857	1460	81	64	83.5	5063	133	86.5	Accipitriformes	Accipitridae	Haliaeetus	Delany et al. 2000				Elliott et al. 1996	McClelland et al. 1996	Bortolloti 1984			Ardia, D. R., Wasson, M. F., & Winkler, D. W. (2006). Individual quality and food availability determine yolk and egg mass and egg composition in tree swallows Tachycineta bicolor. Journal of Avian Biology, 37(3), 252-259. doi:10.1111/j.2006.0908-8857.03624.x
American flamengo	Phoenicopterus_ruber	2.7622542098308	0.452492383016177	-0.178962014580062	21.544	5	18.3101	-110	0-44	10	0.142857142857143	0.377964473009227	30	0.085	44	1	3.117	1460	77.5	0	132.5	2530	142.7	93.5	Phoenicopteriformes	Phoenicopteridae	Phoenicopterus	Whittemore et al. 2019				Tindle et al. 2014					Arnold, K. E., Blount, J. D., Metcalfe, N. B., Orr, K. J., Adam, A., Houston, D., & Monaghan, P. (2007). Sex-specific differences in compensation for poor neonatal nutrition in the zebra finch Taeniopygia guttata. Journal of Avian Biology, 38, 356-366. doi:10.1111/j.2007.0908-8857.03818.x
American kestrel	Falco_sparverius	-1.74790376458112	-0.0803898329548062	-0.310548626400923	NA	NA	30.2	NA		4	1	1	29.5	0.231	17	4	0.305084745762712	365	30	23.6	26	131	31.6	9	Falconiformes	Falconidae	Falco	Delany et al. 2000				Varland 1991					Arnold, K. E., & Griffiths, R. (2003). Sex-specific hatching order, growth rates and fledging success in jackdaws Corvus monedula. Journal of Avian Biology, 34(3), 275-281.
Andouin's gull	Larus_audouinii	-0.279169478756768	-0.112982473475878	0.635884780078814	33.83	5	26.55	-770	0-20	15	0.083333333333333	0.288675134594813	29.5	0.18	20.9	2.5	1.559	1095	37.5	105	50	547	67	46	Charadriiformes	Laridae	Ichthyaetus	Whittemore et al. 2019									Astheimer, L. B., Prince, P. A., & Grau, C. R. (1985). Egg formation and the pre-laying period of Black-browed and Grey-headed Albatrosses Diomedea melanophris and D. chrysostoma at Bird Island, South Georgia. Ibis, 127, 523-529.
Barn swallow	Hirundo_rustica	-2.95397491175358	0.0816686405350706	-0.452327894847421	9.57	4	8.7	-205	0-6	14	0.090909090909091	0.301511344577764	16	0.485	16	5.5	0.1575	365	19.5	7	18	18.75	1.9	2.52	Passeriformes	Hirundinidae	Hirundo	Tricola et al. 2018	Caprioli et al. 2013	Foote et al. 2013		Saino et al. 2001					Barrett, E. L. B., Burke, T. A., Hammers, M., Komdeur, J., & Richardson, D. S. (2013). Telomere length and dynamics predict mortality in a wild longitudinal study. Molecular Ecology, 22(1), 249-259. doi:10.1111/mec.12110
Barnacle goose	Branta_leucopsis	2.23510995155803	3.21729606728961	-0.513146582303853	11.83	4	11.75	NA		34	0.032258064516129	0.179605302026775	25	0.056	28.2	4.9	8.608	730	42.5	42.5	62.5	1639	101.5	215.2	Anseriformes	Anatidae	Branta	Pauliny et al. 2012				Whittow 1999	Williams et al. 1996				Bauch, C., Gatt, M. C., Granadeiro, J. P., Verhulst, S., & Catry, P. (2020). Sex-specific telomere length and dynamics in relation to age and reproductive success in Cory’s shearwaters. Molecular Ecology, 29(7), 1344-1357. doi:10.1111/mec.15399
Black guillemot	Cepphus_grylle	-0.209288641385993	-0.594237643925209	-0.524308427684316	15.44	7	14.59	-66	0-23	14	0.090909090909091	0.301511344577764	30	0.072	29.9	2	1.21666666666667	1095	36.5	7	31	465.5	54	36.5	Charadriiformes	Alcidae	Cepphus	Tricola et al. 2018				Gaston et al. 1983					Beintema, A. J., & Visser, G. H. (1989). Growth parameters in chicks of charadriiform birds. BREEDING ECOLOGY OF MEADOW BIRDS (CHARADRIIFORMES); IMPLICATIONS FOR CONSERVATION AND MANAGEMENT. 57.
Black-browned albatross	Thalassarche_melanophrys	5.27416389603386	-0.93751729992586	-0.93106437009257	9.34	24	9.26	NA		26	0.043478260869565	0.208514414057075	69.5	0.068	43.7	1	2.603	4015	118	0	88	3280	255.99	180.9	Procellariiformes	Diomedeidae	Diomedea	Dupont et al. 2018				Weimerskirch et al. 1997	Astheimer et al. 1985				Belmaker, A. (2016). The role of telomere length in tree swallow behavior and life history. Thesis.
Black-legged kittiwake	Rissa_tridactyla	-0.282190609960099	-0.632013797824838	-0.522849510593701	NA	NA	9.805	NA		38	0.028571428571429	0.169030850945703	26	0.162	28.5	2	1.38461538461538	1460	41	17	39	394	52	36	Charadriiformes	Laridae	Rissa	Blévin et al. 2017									Belmaker, A., Hallinger, K. K., Glynn, R. A., Winkler, D. W., & Haussmann, M. F. (2019). The environmental and genetic determinants of chick telomere length in Tree Swallows (Tachycineta bicolor). Ecology and Evolution, 9(14), 8175-8186. doi:10.1002/ece3.5386
Blackbird	Turdus_merula	-1.90133261554929	0.293233506325138	-0.00518340401916936	NA	NA	11.05	-500		104	0.00990099009901	0.099503719020999	14	0.476	21.8	3.5	0.428571428571429	365	14	12	102.5	98.5	8.15	6	Passeriformes	Turdidae	Turdus	Ibanez-Alamo et al. 2018				Lu et al. 2004					Bichet, C., Bouwhuis, S., Bauch, C., Verhulst, S., Becker, P. H., & Vedder, O. (2020). Telomere length is repeatable, shortens with age and reproductive success, and predicts remaining lifespan in a long-lived seabird. Molecular Ecology. doi:10.1111/mec.15331
Chicken	Gallus_gallus	-0.0105659905968107	1.33314721073414	-0.25783375358663	NA	NA	19.7	NA	2.0-9	11	0.125	0.353553390593274	19	0.031	30	5.5	2.61052631578947	150	84	0	58.5	767.5	58.5	49.6	Galliformes	Phasianidae	Gallus	Delany et al. 2000				Swanberg et al. 2010					Bize, P., Metcalfe, N. B., & Roulin, A. (2006). Catch-up growth strategies differ between body structures: interactions between age and structure-specific growth in wild nestling Alpine Swifts. Functional Ecology, 20, 857-864. doi:10.1111/1365-2435.2006.01157.x
common tern	Sterna_hirundo	-1.01526162065825	-0.90880565173534	0.0875320493207245	11.29	198	12.8	-55	0-24	19	0.0625	0.25	25	0.228	33	2.5	0.572	1095	26	70	35.5	160	20	14.3	Charadriiformes	Sternidae	Sterna	Bichet et al. 2020	Tricola et al. 2018	Vedder et al. 2017; 2018		Wendeln & Becker 1996					Bize, P., Roulin, A., Bersier, L.-F., Pfluger, D., & Richner, H. (2003). Parasitism and developmental plasticity in Alpine swift nestlings. Journal of Animal Ecology, 72, 633-639.
Dunlin	Calidris_alpina	-1.24975745852329	-0.0484008138861748	-0.29200164630737	13.81	4	13.45	-55.9	1.0-9	28	0.04	0.2	28.8	0.135	24	4	0.313	730	20	0	53	55	10	9	Charadriiformes	Scolopacidae	Calidris	Pauliny et al. 2006				Jamieson et al. 2012	Williams et al. 2007	Cramp & Simmons 1983			Blackmer, A. L., Mauck, R. A., Ackerman, J. T., Huntington, C. E., Nevitt, G. A., & Williams, J. B. (2005). Exploring individual quality: basal metabolic rate and reproductive performance in storm-petrels. Behavioral Ecology, 16(5), 906-913. doi:10.1093/beheco/ari069
Eurasian oystercatcher	Haematopus_ostralegus	0.0962653169803644	-0.923901396533693	0.990832075501167	10.17	1	9.79	80	0.1-22	37	0.029411764705882	0.171498585142509	30	0.119	43.3	2	1.044	1095	45.5	105	49.5	668	44	31.32	Charadriiformes	Haematopotidae	Haematopus	Tricola et al. 2018				van de Pol et al. 2006	van Oers et al. 2002	Heg et al. 2001	Zwarts et al. 1996		Blévin, P., Angelier, F., Tartu, S., Bustamante, P., Herzke, D., Moe, B., . . . Chastel, O. (2017). Perfluorinated substances and telomeres in an Arctic seabird: Cross-sectional and longitudinal approaches. Environmental Pollution, 230, 360-367. doi:10.1016/j.envpol.2017.06.060
European shag	Phalacrocorax_aristotelis	0.268414464662369	0.00134991798392215	-0.0777939125256901	11.5	38	8.4	-392	0-20	31	0.035714285714286	0.188982236504614	30.6	0.146	30.6	3	1.19869281045752	1095	56.5	32.5	72.5	1634	49.1	36.68	Pelecaniformes	Phalacrocoracidae	Phalacrocorax	Foote et al. 2008	Hall et al. 2004			Murvoll et al. 1999	Grémillet et al. 1996	Snow 1960			Blount, J. D., Surai, P. F., Nager, R. G., Houston, D. C., Moller, A. P., Trewby, M. L., & Kennedy, M. W. (2002). Carotenoids and egg quality in the lesser black-backed gull Larus fuscus: a supplemental feeding study of maternal effects. Proceedings of the Royal Society B: Biological Sciences, 269(1486), 29-36. doi:10.1098/rspb.2001.1840
European Storm Petrel	Hydrobates_pelagicus	-0.299214435538784	-1.72178057392404	-0.549460780806738	16.648	7	18.847	76.8	0-29.3	25	0.045454545454546	0.21320071635561	41	0.07	33.8	1	0.165853658536585	1095	64.5	6.5	16	25	7	6.8	Procellariiformes	Hydrobatidae	Hydrobates	Monaghan & Haussmann 2006									Boonekamp, J. J., Bauch, C., Mulder, E., & Verhulst, S. (2017). Does oxidative stress shorten telomeres? Biology Letters, 13(5), 20170164.
Florida scrub jay	Aphelocoma_coerulescens	-2.13502867599977	-0.21056795872453	0.362785058464263	NA	NA	5.53	-112	2.0-11	38	0.028571428571429	0.169030850945703	17.5	0.335	15.8	5	0.24	1460	18.5	70	27.5	65	5.51	4.2	Passeriformes	Corvidae	Aphelocoma	Tricola et al. 2018				Mumme et al. 2015	Reynolds et al. 2003	Woolfenden 1975			Boonekamp, J. J., Mulder, G. A., Salomons, H. M., Dijkstra, C., & Verhulst, S. (2014). Nestling telomere shortening, but not telomere length, reflects developmental stress and predicts survival in wild birds. Proceedings of the Royal Society B: Biological Sciences, 281(1785), 20133287-20133287. doi:10.1098/rspb.2013.3287
Golden pheasant	Chrysolophus_pictus	-1.43310941927006	2.01211609054711	-0.0244571346985864	NA	NA	3.2	NA		4	1	1	22	0.19848	13.4	8.5	0.887777045454545	547.5	26.925	0	88	625	22.65	35.43	Galliformes	Phasianidae	Chrysolophus	Delany et al. 2000									Bortolotti, G. R. (1984). Sexual size dimorphism and age-related size variation in Bald Eagles. The Journal of wildlife management, 72-81.
Gouldian finch	Erythrura_gouldiae	-2.99343193418054	0.709119005984546	-0.34721559457815	NA	NA	41.4	NA	1	101	0.010204081632653	0.101015254455221	15	0.256	6	6	0.073	105	22	18	13.3	17.7	1.22	1.1	Passeriformes	Estrildidae	Erythrura	Fragueira et al. 2019				Chang et al. 2013					Burness, G. P., Ydenberg, R. C., & Hochachka, P. W. (1998). Interindividual Variability in Body Composition and Resting Oxygen Consumption Rate in Breeding Tree Swallows, Tachycineta bicolor. Physiological Zoology, 71(3), 247-256.
Great Frigatebirds	Fregata_minor	3.27118772784406	-1.28371530579078	4.04973374843176	7.73	11	7.09	-22	0-44	23	0.05	0.223606797749979	55.5	0.043	43	1	1.60540540540541	1826	160	345	95	1427.5	82.2	89.1	Pelecaniformes	Fregatidae	Fregata	Tricola et al. 2018									Caprioli, M., Romano, M., Romano, A., Rubolini, D., Motta, R., Folini, M., & Saino, N. (2013). Nestling telomere length does not predict longevity and covaries with adult body size in wild barn swallows. Biology Letters, 9(5), 20130340.
Great tit	Parus_major	-3.19487120849246	0.912534716412804	-0.221111945526043	NA	NA	49.26	-535	0.6-4.6	29	0.038461538461539	0.196116135138184	13.5	0.392	15.4	8.5	0.0740740740740741	365	18.5	29	14	17.75	1.5	1	Passeriformes	Paridae	Parus	Tricola et al. 2018				Visser and Lessels 2001	Massemin-Challet, pers.com.				Carey, C., Rahn, H., & Parisi, P. (1980). Calories, water, lipid and yolk in avian eggs. Condor, 82, 335-343.
Greater sandhill cranes	Grus_antigone	3.10945495203951	1.55597990598789	-0.54303927384983	NA	NA	10	NA		8	0.2	0.447213595499958	30.5	0.047	36.6	2	4.0983606557377	1095	70	3.5	120	3825	214	125	Gruiformes	Gruidae	Grus	Delany et al. 2000				Gerber et al. 2014	Sandeep et al. 2014	Ricklefs et al. 1986			Catry, P., Matias, R., Vicente, L., & Granadeiro, J. P. (2008). Brood-guarding behaviour in Cory’s Shearwaters Calonectris diomedea. Journal of Ornithology, 150(1), 103-108. doi:10.1007/s10336-008-0322-x
Griffon vulture	Gyps_fulvus	5.25100217873382	1.15501546939421	-0.402689664778684	NA	NA	17.348	-210	0-40	6	0.333333333333333	0.577350269189626	54	0.024	41.4	1	3.148	1643	85	28	102.5	9500	242	170	Accipitriformes	Accipitridae	Gyps	Whittemore et al. 2019									Coleman, R. M., & Whittall, R. D. (1988). Clutch size and the cost of incubation in the Bengalese finch (Lonchura striata var. domestica). Behav Ecol Sociobiol, 23, 367-372.
jackdaws	Corvus_monedula	-1.79094655059586	0.0258054965105594	-0.0849173383803346	6.92	102	5.52	-336	1.0-12	23	0.05	0.223606797749979	20	0.277	20.3	4.5	0.522	730	31.5	28	36.5	221.1	11.2	10.44	Passeriformes	Corvidae	Coloeus	Boonekamp et al. 2014. 2017	Salomon et al. 2009			Arnold and Griffith 2003	Henderson 1991				Cramp, S., & Simmons, K. E. L. (1983). Vol. III: Waders to gulls.
kakapo	Strigops_habroptila	1.59110793695998	-1.87049669987942	3.42920837029265	15.518	3	15.655	-17.6	3.0-28	61	0.017241379310345	0.131306432859723	30	0.1175	60	2.5	0.963	2737.5	76.1	270	61	1400	40	28.89	Psittaciformes	Strigopidae	Strigops	Horn et al. 2008				Farrimond et al. 2006	Powlesland et al. 2006				Criscuolo, F., Bize, P., Nasir, L., Metcalfe, N. B., Foote, C. G., Griffiths, K., . . . Monaghan, P. (2009). Real-time quantitative PCR assay for measurement of avian telomeres. Journal of Avian Biology, 40(3), 342-347. doi:10.1111/j.1600-048X.2008.04623.x
Leach storm petrel	Oceanodroma_leucorhoa	-0.0342420864317257	-2.01136805693287	-0.438897645970317	12.32	6	19.03	57	0-33	21	0.055555555555556	0.235702260395516	40.5	0.083	36	1	0.103703703703704	1826	66.5	5	20.5	48.3	10.6	4.2	Procellariiformes	Hydrobatidae	Oceanodroma	Tricola et al. 2018	Haussmann et al. 2003			Blackmer et al. 2005	Marchant and Higgins 1990				Dantzer, B., & Fletcher, Q. E. (2015). Telomeres shorten more slowly in slow-aging wild animals than in fast-aging ones. Experimental Gerontology, 71, 38-47. doi:10.1016/j.exger.2015.08.012
Lesser black-back gull	Larus_fuscus	0.735820807393772	0.151906421977783	-0.558445129000624	8.34	66	12.5	NA		4	1	1	26.5	0.096	34.9	2.5	2.94716981132075	1460	37.5	37.5	57.5	708	79.42	78.1	Charadriiformes	Laridae	Larus	Foot et al. 2011	Foot et al. 2008			Blount et al. 2002					De Magalhaes, J. P., & Costa, J. (2009). A database of vertebrate longevity records and their relation to other life-history traits. Journal of Evolutionary Biology, 22(8), 1770-1774. doi:10.1111/j.1420-9101.2009.01783.x
Mangrove swallow	Tachycineta_albilinea	-2.63000885608847	-0.636995241398527	-0.482372043269976	NA	NA	6.28	-418	1.0-4	21	0.055555555555556	0.235702260395516	16.11	0.411	10.6	2.68	0.0893854748603352	730	28.27	30	12	11.02	1.3	1.44	Passeriformes	Hirundinidae	Tachynicineta	Tricola et al. 2018	Foote et al. 2013			Stager et al. 2012	Sykes 2004	Moore et al. 1999	Dyrcz 1984	Ricklefs 1976	Delany, M. E., Krupkin, A. B., & Miller, M. M. (2000). Organization of telomere sequences in birds: evidence for arrays of extreme length and for in vivo shortening. Cytogenetics and Cell Genetics, 90, 139-145.
Masked bobwhite quail	Colinus_virginianus	-2.73404183936782	2.54926184098602	0.00770611857108457	NA	NA	23.4	NA		4	1	1	23	0.058	6.4	12.5	0.347826086956522	365	14	0	22.5	170	9.45	8	Galliformes	Odontophoridae	Colinus	Delany et al. 2000				Lusk et al. 2005	Ricklefs et al. 1994				Dupont, S. M., Barbraud, C., Chastel, O., Delord, K., Ruault, S., Weimerskirch, H., & angelier, F. (2018). Young parents produce offspring with short telomeres: A study in a long-lived bird, the Black-browed Albatross (Thalassarche melanophrys). Plos One, 13(3), e0193526. doi:10.1371/journal.pone.0193526
Northern fulmar	Fulmarus_glacialis	1.91248100847759	-1.72795444513815	-0.639801427184405	15.44	7	14.25	-47	0-30.5	20	0.058823529411765	0.242535625036333	55	0.121	51	1	1.18181818181818	2200	72.5	14	47.5	700	155	65	Procellariiformes	Procellaridae	Fulmarus	Tricola et al. 2018									Dyke, G. J., & Kaiser, G. W. (2010). Cracking a developmental constraint: egg size and bird evolution. In Proceedings of the VII International Meeting of the Society of Avian Paleontology and Evolution, ed. W.E. Boles and T.H. Worthy. Records of the Australian Museum, 62(1), 207-216. doi:10.3853/j.0067-1975.62.2010.1547
Northern Giant petrel	Macronectes_halli	4.79085314518876	-0.335042360413656	-0.765116801484982	10.02	8	8.575	-65.9	0-28.3	37	0.029411764705882	0.171498585142509	59.5	0.04	34	1	2.89915966386555	3650	114	17.5	87.5	3800	244.5	172.5	Procellariiformes	Procellaridae	Macronectes	Foot et al. 2008. thesis				van den Hoff et al. 2017;2020	Guruge et al. 2001				Dyrcz, A. (1984). Breeding biology of the Mangrove Swallow Tachycineta albilinea and the Grey-breasted Martin Progne chalybea at Barro Colorado Island, Panama. Ibis, 126, 59-66.
Northern goshawks	Accipiter_gentilis	-0.71977074717338	0.00422016195503892	-0.185176696917195	NA	NA	1.3	NA		8	0.2	0.447213595499958	36.5	0.229	22	3.5	0.456438356164384	547.5	37.5	80	58.3	1150.8	55.5	16.66	Accipitriformes	Accipitridae	Accipiter	Delany et al. 2000				Squirres and Reynolds 1997	Moss 1979				Elliott, J. E., Norstrom, R. J., Lorenzen, A., Kennedy, S. W., Philibert, H., Stegman, J. J., . . . Chen, M. K. (1996). Effects of chlorinated hydrocarbons on bald eagle chicks. Marine Environmental Research, 1(42), 174-175.
Orange-winged Amazon parrot	Amazona_amazonica	-0.469671044789648	-0.906536012398213	0.397220185963773	NA	NA	11.8	NA		5	0.5	0.707106781186548	21	0.184	39.02	3	0.80952380952381	1277.5	58	62	32	384	43.16376	17	Psittaciformes	Psittacidae	Amazona	Delany et al. 2000				Young et al. 2012					Farrimond, M., Clout, M. N., & Elliott, G. P. (2006). Home range size of kakapo (Strigops habroptilus) on Codfish Island. Notornis, 53(1), 150.
Red tail hawk	Buteo_jamaicensis	0.194605755692404	0.171482407952301	0.0834573355342265	NA	NA	13.3	NA		4	1	1	31.5	0.151	30.7	3	1.84126984126984	730	45	50	55	1244	74	58	Accipitriformes	Accipitridae	Buteo	Delany et al. 2000									Fongy, A., Romestaing, C., Blanc, C., Lacoste-Garanger, N., Rouanet, J.-L., Raccurt, M., & Duchamp, C. (2013). Ontogeny of muscle bioenergetics in Adélie penguin chicks (Pygoscelis adeliae). American Journal of Physiology.
Red-eyed vireo	Vireo_olivaceus	-3.24006042773499	-0.155747935680231	-0.515620829041766	NA	NA	8.1	NA		25	0.045454545454546	0.21320071635561	12.5	0.536	10.2	4	0.132	365	11	25	16	14.65	5	1.65	Passeriformes	Vireonidae	Vireo	Foote et al. 2013				Lohmus et al. 2006					Foote, C. G. (2008). AVIAN TELOMERE DYNAMICS. Thesis.
Red-footed booby	Sula_sula	1.03622923017939	-0.528402027231351	-0.193148888405023	NA	NA	14.8	-217	3.0-19	15	0.083333333333333	0.288675134594813	44.5	0.058	23	1	0.898876404494382	730	119.5	190	71.5	981.8	78.8	40	Pelecaniformes	Pelecani	Sulidae	Tricola et al. 2018				Lormée et al. 2003	Velando et al. 2005				Foote, C. G., Daunt, F., Gonzalez-Solis, J., Nasir, L., Phillips, R. A., & Monaghan, P. (2010). Individual state and survival prospects: age, sex, and telomere length in a long-lived seabird. Behavioral Ecology. doi:10.1093/beheco/arq178
Ruff	Philomachus_pugnax	-1.64499868878735	0.0282009721443384	-0.595092093179367	11.78	10	11.14	-73	0-14	10	0.142857142857143	0.377964473009227	21.5	0.111	13.9	3.5	0.525581395348837	730	26.5	0	26	120	21.5	11.3	Charadriiformes	Scolopacidae	Philomachus	Tricola et al. 2018				Visser and Beintema 1991	Beitema & Visser 1989	Lank pers.com.			Foote, C. G., Gault, E. A., Nasir, L., & Monaghan, P. (2011). Telomere dynamics in relation to early growth conditions in the wild in the lesser black-backed gull. Journal of Zoology, 283(3), 203-209. doi:10.1111/j.1469-7998.2010.00774.x
Sand martin	Riparia_riparia	-2.62676399838828	0.195553959796806	-0.474759632740225	22.53	4	21.26	-230.6	1.0-10	20	0.058823529411765	0.242535625036333	15	0.427	10	4	0.107	365	22	8	51	14	1.4	1.6	Passeriformes	Hirundinidae	Riparia	Pauliny et al. 2006				Glutz von Blotzheim 1985					Foote, C. G., Vleck, D., & Vleck, C. M. (2013). Extent and variability of interstitial telomeric sequences and their effects on estimates of telomere length. Molecular Ecology Resources, 13(3), 417-428. doi:10.1111/1755-0998.12079
Savannah sparrow	Passerculus_sandwichensis	-2.63834761878707	-0.130881303557802	-0.298910233441769	13.22	11	11.63	-472	0-6	12	0.111111111111111	0.333333333333333	12.5	0.28331	18	4	0.136	365	10.5	23.2	14	18.7	2	1.7	Passeriformes	Emberizidae	Passeculus	Tricola et al. 2018				Wheelwright et al. 2003	Williams and Dwinnel 1990				Fragueira, R., Verhulst, S., & Beaulieu, M. (2019). Morph- and sex-specific effects of challenging conditions on maintenance parameters in the Gouldian finch. The Journal of Experimental Biology, 222(7), jeb196030. doi:10.1242/jeb.196030
Southern Giant Petrel	Macronectes_giganteus	4.38221656325129	-0.310466250138834	-0.497190259252169	9.88	16	8.08	-85.2	0-40	47	0.022727272727273	0.150755672288882	60.5	0.047	47	1	2.53719008264463	2135.25	115	17.5	92.5	3695	220	153.5	Procellariiformes	Procellaridae	Macronectes	Foot et al. 2010				Marchant and Higgins 1990					Gaston, A. J., Chapdelaine, G., & Noble, D. G. (1983). The growth of Thick-billed Murre chicks at colonies in Hudson Strait: inter- and intra-colony variation. Canadian Journal of Zoology, 61, 2465-2475.
Swainson's hawk	Buteo_swainsoni	0.0377575203350272	0.166271167271766	0.418558088354352	NA	NA	42.4	NA		4	1	1	34.5	0.158	24.9	3	1.6695652173913	730	43	84	49	1318.5	72	57.6	Accipitriformes	Accipitridae	Buteo	Delany et al. 2000									Gaston, A. J., & Hipfner, J. M. (2006). Adult Brünnich’s Guillemots Uria lomvia balance body condition and investment in chick growth. Ibis, 148, 106-113.
thick-billed murre	Uria_lomvia	0.803970020173545	-0.871191865029031	0.160773627013475	8.605	12	7.7	-74	0-22	43	0.025	0.158113883008419	32.5	0.212	29	1	2.07692307692308	1971.5	23	64.5	41	967	105	67.5	Charadriiformes	Alcidae	Uria	Tricola et al. 2018	Young et al. 2013			Gaston et al. 2006					Gerber, B. D., Dwyer, J. F., Nesbitt, S. A., Drewien, R. C., Littlefield, C. D., Tacha, T. C., & Vohs, P. A. (2014). Sandhill crane (Grus canadensis). The Birds of North America Online (A. Poole, Ed.). Ithaca: Cornell Lab of Ornithology.
Transvolcanic jay	Aphelocoma_ultramarina	-1.45797191535077	-0.626118378783031	0.184245121918988	NA	NA	13.6	-72	1.0-21	22	0.052631578947369	0.229415733870562	17.5	0.222678	25	3.5	0.342857142857143	1460	26	50.141	32	124.5	11.9	6	Passeriformes	Corvidae	Aphelocoma	Tricola et al. 2018									Glutz von Blotzheim, U. N., & Aichhorn, A. (1985). Bd 10: Passeriformes.(Teil 1). Handbuch der Vögel Mitteleuropas. Wiesbaden: Aula-Verlag.
tree swallow	Tachycineta_bicolor	-3.11355861340258	0.163727383277994	-0.631112464664255	12.79	5	12.17	-284	0-7	28	0.04	0.2	15.5	0.468	12.1	5.5	0.0864516129032258	365	20	3	14	16.95	1.84	1.34	Passeriformes	Hirundinidae	Tachynicineta	Belmaker 2016; 2019	Ouyang et al. 2016	Foote et al. 2013	Haussmann et al. 2003	Whittingham et al. 2007	Ardia et al. 2006	Burness et al. 1998	Kempenaers et al. 2001	Ricklefs 1976	Grémillet, D., & Dey, R. (1996). Determining food intake by great cormorants and european shags with electronic balances. Journal of Field Ornithology, 67(4), 637-648.
Wandering albatross	Diomedea_exulans	9.88547950546291	0.856407882001966	-1.03659768740605	12.6	17	9.9	-160	0-42	12	0.111111111111111	0.333333333333333	78	0.022	50	1	4.58846153846154	3650	262.9	31.5	121	8060	502	357.9	Procellariiformes	Diomedeidae	Diomedea	Hall et al. 2004				Weimerskirch and Lys 2000	Weimerskirch 1992				Guruge, K. S., Tanaka, H., & Tanabe, S. (2001). Concentration and toxic potential of polychlorinated biphenyl congeners in migratory oceanic birds from the North Pacific and the Southern Ocean. Marine Environmental Research, 52, 271-288.
White-rumped munia	Lonchura_striata	-2.80713614705844	0.510602298846665	-0.373372606057805	NA	1	16.36	-495	0.125-7.33	12	0.111111111111111	0.333333333333333	15.7	0.219	10	5.5	0.0739093858911189	90	21	14	12	14.8	1.14	1.16037735849057	Passeriformes	Estrildidae	Lonchura	Tricola et al. 2018				Ritschard et aL. 2011	Coleman and Whithall 1988				Hackett, S. J., Kimball, R. T., Reddy, S., Bowie, R. C. K., Braun, E. L., Braun, M. J., . . . Yuri, T. (2008). A Phylogenomic Study of Birds Reveals Their Evolutionary History. Science, 320(5884), 1763-1768. doi:10.1126/science.1157704
Wild turkey	Meleagris_gallopavo	-0.176141505779825	3.55675741242006	4.04598829636589	NA	NA	13.9	NA		4	1	1	28	0.02	13	11.5	1.67857142857143	334.5	14	300	100	4000	78.05	47	Galliformes	Phasianidae	Meleagris	Delany et al. 2000									Hall, M. E., Nasir, L., Daunt, F., Gault, E. A., Croxall, J. P., Wanless, S., & Monaghan, P. (2004). Telomere loss in relation to age and early environment in long-lived birds. Proceedings of the Royal Society B: Biological Sciences, 271(1548), 1571-1576. doi:10.1098/rspb.2004.2768
Zebra finch	Taeniopygia_guttata	-2.86781676361298	0.321607167381832	-0.362351891166447	14.6	4	13.7	-279	0.5-4.33	11	0.125	0.353553390593274	14	0.255	12	5	0.0785714285714286	75	17	18	10.5	19.35	1.25	1.1	Passeriformes	Estrildidae	Taeniopygia	Tricola et al. 2018	Reichert et al. 2015	Foote et al. 2013	Criscuolo et al. 2009	Arnold et al. 2007	Rutkowska and Cichon 2005				Haussmann, M. F., Winkler, D. W., O'Reilly, K. M., Huntington, C. E., Nisbet, I. C. T., & Vleck, C. M. (2003). Telomeres shorten more slowly in long-lived birds and mammals than in short-lived ones. Proceedings of the Royal Society B: Biological Sciences, 270(1522), 1387-1392. doi:10.1098/rspb.2003.2385
Corys shearwaters	Calonectris_diomedea	1.27829851841683	-0.689226683927488	-0.868134926441345	NA	NA	8.66	-0.011	7.0-33	228	0.00444444444444444	0.0666666666666667	54	0.062	24.8	1	1.42037037	1095	91	91	45.5	787	104	76.7	Procellariiformes	Procellaridae	Calonectris	Bauch et al. 2020				Ramos et al. 2010	Thibault et al. 2009	Catry et al. 2008			Heg, D., & Van der Velde, M. (2001). Effects of territory quality, food availability and sibling competition on the fledging success of oystercatchers (Haematopus ostralegus). Behav Ecol Sociobiol, 49, 157-169.
Black-tailed gull	Larus_crassirostris	-0.449832598564197	-0.173671421138185	-0.610532009781202	NA	NA	11.43	-6	4.0-28	72	0.014084507	0.118678166	24	0.180	28	2	1.66667	730	37.5	2.5	47	514	59.2	40	Charadriiformes	Laridae	Larus	Dantzer et al. 2015	Mizutani et al. 2013			Kazama et al. 2011	Agusa et al. 2005				Henderson, I. G. (1991). Sexing a population of Jackdaws on the basis of biometric characteristics. Ringing & Migration, 12(1), 23-27. doi:10.1080/03078698.1991.9673980
Seychelles warblers	Acrocephalus_sechellensis	-2.42615979533322	-1.58733599441369	1.29070294865913	NA	NA	3.95	-155	1.0-17	262	0.003831418	0.061898446	18	0.569	17	1	0.11765	1095	19	180	14	15	2.2	2	Passeriformes	Acrocephalidae	Acrocephalus	Dantzer et al. 2015	Barret et al. 2013			Komdeur 2005					Horn, T., Robertson, B. C., Will, M., Eason, D. K., Elliott, G. P., & Gemmell, N. J. (2011). The inheritance of telomere length in a bird. Plos One, 6(2), e17199. doi:10.1371/journal.pone.0017199
																																					Ibanez-Alamo, J. D., Pineda-Pampliega, J., Thompson, R. L., Aguirre, J. I., Diez-Frenandez, A., Faivre, B., . . . Verhulst, S. (2018). Urban blackbirds have shorter telomeres. Biology Letters, 14, 20180083. doi:10.1098/rsbl.2018.0083 10.6084/m9
																																					Jamieson, S. E., & Battley, P. (2012). Body mass dynamics during incubation and duration of parental care in Pacific Dunlins Calidris alpina pacifica: a test of the differential parental capacity hypothesis. Ibis, 154(4), 838-845. doi:10.1111/j.1474-919X.2012.01255.x
Egg mass references: Sotherland and Rahn 1987;																																					Jetz, W., Thomas, G. H., Joy, J. B., Hartmann, K., & Mooers, A. O. (2012). The global diversity of birds in space and time. Nature, 491(7424), 444-448. doi:10.1038/nature11631
Ar and Rahn 1980; Carey et al. 1980; Dyke and Kaiser 2010																																					Kazama, K., Niizuma, Y., Sakamoto, K. Q., & Watanuki, Y. (2011). Factors affecting individual variation in nest-defense intensity in colonially breeding Black-tailed Gulls (Larus crassirostris). Canadian Journal of Zoology, 89(10), 938-944. doi:10.1139/z11-063
																																					Kempenaers, B., Everding, S., Bishop, C., Boag, P., & Robertson, R. J. (2001). Extra-pair paternity and the reproductive role of male floaters in the tree swallow (Tachycineta bicolor). Behavioral Ecology and Sociobiology, 49(4), 251-259. doi:10.1007/s002650000305
Life-history references: Storchova et al. 2018; Sibly et al. 2012; Hackett et al. 2008; Whittow 1999; Handbook of the Birds of the World; AnAge, de Magalhaes & Costa 2009.																																					Komdeur, J. (2005). No evidence for adaptive suppression of joint laying by dominant female Seychelles warblers: an experimental study. Behaviour, 142(11-12), 1669-1684. doi:10.1163/156853905774831864
Growth rate and masses: Royle et al. 1999; Ricklefs 2010																																					Lohmus, M., Sundström, L. F., & Moore, F. R. (2006). Non-invasive corticosterone treatment changes foraging intensity in red-eyed vireos Vireo olivaceus. Journal of Avian Biology, 37(5), 523-526.
Meta-analysis: Wilbourn et al. 2018; Jetz et al. 2012																																					Lormée, H., Jouventin, P., Trouve, C., & Chastel, O. (2003). Sex-specific patterns in baseline corticosterone and body condition changes in breeding red-footed boobies Sula sula. Ibis, 145(2), 212-219.
																																					Lu, X. (2004). Reproductive ecology of blackbirds (Turdus merula maximus) in a high-altitude location, Tibet. Journal of Ornithology, 146(1), 72-78. doi:10.1007/s10336-004-0058-1
																																					Lusk, J. J., Guthery, F. S., Cox, S. A., Demaso, S. J., & Peoples, A. D. (2005). Survival and growth of northern bobwhite chicks in western Oklahoma. The American midland naturalist, 153(2), 389-395.
																																					Marchant, S., & Higgins, P. J. (1990). Handbook of Australian, New Zealand & Antarctic birds. Vol. 1, Ratites to ducks. P. AB. Oxford University Press.
																																					McClelland, B. R., McClelland, P. T., & Yates, R. E. (1996). Fledging and migration of juvenile bald eagles from glacier national park, Montana. Journal of Raptor Research, 30(2), 79-89.
																																					Mizutani, Y., Tomita, N., Niizuma, Y., & Yoda, K. (2013). Environmental perturbations influence telomere dynamics in long-lived birds in their natural habitat. Biology Letters, 9(5), 20130511. doi:10.1098/rsbl.2013.0511
																																					Monaghan, P., & Haussmann, M. (2006). Do telomere dynamics link lifestyle and lifespan? Trends in Ecology & Evolution, 21(1), 47-53. doi:10.1016/j.tree.2005.11.007
																																					Moore, O. R., Stutchbury, B. J., & Quinn, J. S. (1999). Extrapair mating system of an asynchronously breeding tropical songbird: the mangrove swallow. The Auk, 116(4), 1039-1049.
																																					Moss, D. (1979). Growth of nestling sparrowhawks (Accipitev nisus). Journal of Zoology London, 187, 297-314.
																																					Mumme, R. L., Bowman, R., Pruett, M. S., & Fitzpatrick, J. W. (2015). Natal territory size, group size, and body mass affect lifetime fitness in the cooperatively breeding Florida Scrub-Jay. The Auk, 132(3), 634-646. doi:10.1642/auk-14-258.1
																																					Murvoll, K. M., Skaare, J. U., Nilssen, V. H., Bech, C., Ostnes, J. E., & Jenssen, B. M. (1999). Yolk PCB and Plasma Retinol Concentrations in Shag (Phalacrocorax aristotelis) Hatchlings. Arch. Environ. Contam. Toxicol., 36, 308-315.
																																					Ouyang, J. Q., Lendvai, Á. Z., Moore, I. T., Bonier, F., & Haussmann, M. F. (2016). Do Hormones, Telomere Lengths, and Oxidative Stress form an Integrated Phenotype? A Case Study in Free-Living Tree Swallows. Integrative and Comparative Biology, 56(2), 138-145. doi:10.1093/icb/icw044
																																					Pauliny, A., Larsson, K., & Blomqvist, D. (2012). Telomere dynamics in a long-lived bird, the barnacle goose. BMC Evolutionary Biology, 12, 257.
																																					Pauliny, A., Wagner, R. H., Augustin, J., SzÉP, T., & Blomqvist, D. (2006). Age-independent telomere length predicts fitness in two bird Species. Molecular Ecology, 15(6), 1681-1687. doi:10.1111/j.1365-294X.2006.02862.x
																																					Powlesland, R., Merton, D., & Cockrem, J. F. (2006). A parrot apart: the natural history of the kakapo (Strigops habroptilus), and the context of its conservation management. / by Ralph G Powlesland, Don V Merton and John F Cockrem.
																																					Ramos, J. A., Moniz, Z., Solá, E., & Monteiro, L. R. (2010). Reproductive measures and chick provisioning of Cory's Shearwater Calonectris diomedea borealisin the Azores. Bird Study, 50(1), 47-54. doi:10.1080/00063650309461289
																																					Reichert, S., Criscuolo, F., Zahn, S., Arrive, M., Bize, P., & Massemin, S. (2015). Immediate and delayed effects of growth conditions on ageing parameters in nestling zebra finches. Journal of Experimental Biology, 218(3), 491-499. doi:10.1242/jeb.109942
																																					Reynolds, S. J., Schoech, S. J., & Bowman, R. (2003). Nutritional quality of prebreeding diet influences breeding performance of the Florida scrub-jay. Oecologia, 134(3), 308-316. doi:10.1007/s00442-002-1126-y
																																					Ricklefs, R. E. (1976). Growth rates of birds in the humid New World tropics. Ibis, 118(2), 179-207.
																																					Ricklefs, R. E. (2010). Embryo growth rates in birds and mammals. Functional Ecology, 24(3), 588-596. doi:10.1111/j.1365-2435.2009.01684.x
																																					Ricklefs, R. E., Bruning, D. F., & Archibald, G. W. (1986). Growth rates of cranes reared in captivity. 103, 125-134.
																																					Ricklefs, R. E., Shea, R. E., & Choi, I.-H. (1994). Inverse relationship between functional maturity and exponential growth rate of avian skeletal muscle: a constraint on evolutionary response. Evolution, 48(4), 1080-1088.
																																					Ritschard, M., Laucht, S., Dale, J., & Brumm, H. (2011). Enhanced testosterone levels affect singing motivation but not song structure and amplitude in Bengalese finches. Physiology & Behavior, 102(1), 30-35. doi:10.1016/j.physbeh.2010.10.005
																																					Royle, N. J., Surai, P. F., McCartney, R. J., & Speake, B. K. (1999). Parental investment and egg yolk lipid composition in gulls. Functional Ecology, 13, 298-306.
																																					Rutkowska, J., Cichon, M., Puerta, M., & Gil, D. (2005). Negative effects of elevated testosterone on female fecundity in zebra finches. Hormones and Behavior, 47(5), 585-591. doi:10.1016/j.yhbeh.2004.12.006
																																					Saino, N., Incagli, M., Martinelli, R., Ambrosini, R., & Moller, A. P. (2001). Immunity, growth and begging behaviour of nestling Barn Swallows Hirundo rustica in relation to hatching order. Journal of Avian Biology, 32, 263-270.
																																					Salihoglu, B., Fraser, W. R., & Hofmann, E. E. (2001). Factors affecting fledging weight of Adélie penguin (Pygoscelis adeliae) chicks: a modeling study. Polar Biology, 24, 328-337.
																																					Salomons, H. M., Mulder, G. A., van de Zande, L., Haussmann, M. F., Linskens, M. H. K., & Verhulst, S. (2009). Telomere shortening and survival in free-living corvids. Proceedings of the Royal Society B: Biological Sciences, 276(1670), 3157-3165. doi:10.1098/rspb.2009.0517
																																					Sandeep, M., Srinivas, P., Narayana, B. L., & Adimallaiah, D. (2015). Sarus Crane (Grus antigone) egg is hatched by a domestic hen. Taprobanica, 7(1), 54-55.
																																					Sibly, R. M., Witt, C. C., Wright, N. A., Venditti, C., Jetz, W., & Brown, J. H. (2012). Energetics, lifestyle, and reproduction in birds. Proceedings of the National Academy of Sciences, 109(27), 10937-10941. doi:10.1073/pnas.1206512109
																																					Sicurella, B., Caffi, M., Caprioli, M., Rubolini, D., Saino, N., & Ambrosini, R. (2014). Weather conditions, brood size and hatching order affect Common Swift Apus apus nestlings’ survival and growth. Bird Study, 62(1), 64-77. doi:10.1080/00063657.2014.989193
																																					Snow, B. (1960). The breeding biology of the shag Phalacrocorax Aristotelis on the island of Lundy, Bristol channel. Ibis, 102, 554-575.
																																					Sotherland, P. R., & Rahn, H. (1987). On the composition of bird eggs. The Condor, 89(1), 48-65.
																																					Squires, J. R., & Reynolds, R. T. (1997). Northern goshawk. The Birds of North America, 298, 1-31.
																																					Stager, M., Lopresti, E., Pratolongo, F. A., Ardia, D. R., Cooper, C. B., Iñigo-elias, E. E., . . . Winkler, D. W. (2012). Reproductive biology of a narrowly endemic Tachycineta swallow in dry, seasonal forest in coastal Peru. Ornitologia Neotropical, 23, 95-112.
																																					Storchová, L., & Hořák, D. (2018). Life-history characteristics of European birds. Global Ecology and Biogeography, 27(4), 400-406. doi:10.1111/geb.12709
																																					Swanberg, S. E., O'Hare, T. H., Robb, E. A., Robinson, C. M., Chang, H., & Delany, M. E. (2010). Telomere biology of the chicken: A model for aging research. Experimental Gerontology, 45(9), 647-654. doi:10.1016/j.exger.2010.04.002
																																					Sykes, P. W. (2004). The first mangrove swallow recorded in the United States. North American Birds, 58, 4-11.
																																					Thibault, J. C. (2009). Nest-site tenacity and mate fidelity in relation to breeding success in Cory's Shearwater Calonectris diomedea. Bird Study, 41(1), 25-28. doi:10.1080/00063659409477193
																																					Tindle, R. W., Tupiza, A., Blomberg, S. P., & Tindle, L. E. (2014). The biology of an isolated population of the American Flamingo Phoenicopterus ruber in the Galapagos Islands. Galapagos Research, 68.
																																					Tricola, G. M., Simons, M. J. P., Atema, E., Boughton, R. K., Brown, J. L., Dearborn, D. C., . . . Haussmann, M. F. (2018). The rate of telomere loss is related to maximum lifespan in birds. Philosophical Transactions of the Royal Society B: Biological Sciences, 373(1741), 20160445. doi:10.1098/rstb.2016.0445
																																					Van De Pol, M., Bruinzeel, L. W., Heg, D. I. K., Van Der Jeugd, H. P., & Verhulst, S. (2006). A silver spoon for a golden future: long-term effects of natal origin on fitness prospects of oystercatchers (Haematopus ostralegus). Journal of Animal Ecology, 75(2), 616-626. doi:10.1111/j.1365-2656.2006.01079.x
																																					Van Den Hoff, J. (2017). Sightings of ringed Southern Giant Petrels Macronectes giganteus in East Antarctica: a tale of missed opportunity. . Marine Ornithology, 45, 191-194.
																																					van den Hoff, J. (2020). Environmental constraints on the breeding phenology of Giant Petrels Macronectes spp., with emphasis on Southern Giant Petrels M. giganteus. Marine Ornithology, 48, 33-40.
																																					van Oers, K., Heg, D., & Le Drean Quenec'Hdu, S. (2002). Anthelminthic treatment negatively affects chick survival in the Eurasian Oystercatcher Haematopus ostralegus. Ibis, 144, 509-517.
																																					Varland, D. E. (1991). Behavior and ecology of post-fledging American Kestrels. Iowa State University Thesis.
																																					Vedder, O., Verhulst, S., Bauch, C., & Bouwhuis, S. (2017). Telomere attrition and growth: a life-history framework and case study in common terns. Journal of Evolutionary Biology, 30(7), 1409-1419. doi:10.1111/jeb.13119
																																					Vedder, O., Verhulst, S., Zuidersma, E., & Bouwhuis, S. (2018). Embryonic growth rate affects telomere attrition: an experiment in a wild bird. The Journal of Experimental Biology, 221(15), jeb181586. doi:10.1242/jeb.181586
																																					Velando, A., Torres, R., & Espinosa, I. (2005). Male coloration and chick condition in blue-footed booby: a cross-fostering experiment. Behavioral Ecology and Sociobiology, 58(2), 175-180. doi:10.1007/s00265-005-0911-0
																																					Visser, G. H., & Beintema, A. J. (1991). Reproductive characteristics of meadow birds and other European waders. Wader Study Group Bull, 61(Suppl), 6-11.
																																					Visser, M. E., & Lessells, C. M. (2001). The costs of egg production and incubation in great tits (Parus major). Proceedings of the Royal Society B: Biological Sciences, 268, 1271-1277.
																																					Vleck, C. M., & Vleck, D. (2002). Physiological condition and reproductive consequences in Adélie penguins. Integrative and Comparative Biology, 42(1), 76-83.
																																					Weimerskirch, H. (1992). Reproductive effort in long-lived birds: age-specific patterns of condition, reproduction and survival in the wandering albatross. Oikos, 64, 464-473.
																																					Weimerskirch, H., & Lys, P. (2000). Seasonal changes in the provisioning behaviour and mass of male and female wandering albatrosses in relation to the growth of their chick. Polar Biology, 23(11), 733-744.
																																					Weimerskirch, H., Mougey, T., & Hindermeyer, X. (1997). Foraging and provisioning strategies of black-browed albatrosses in relation to the requirements of the chick: natural variation and experimental study. Behavioral Ecology, 8(6), 635-643.
																																					Wendeln, H., & Becker, P. H. (2010). Body mass change in breeding Common Terns Sterna hirundo. Bird Study, 43(1), 85-95. doi:10.1080/00063659609460998
																																					Wheelwright, N. T., & Templeton, J. J. (2003). Development of foraging skills and the transition to independence in juvenile Savannah Sparrows. The Condor, 105(2), 279-287.
																																					Whittemore, K., Vera, E., Martínez-Nevado, E., Sanpera, C., & Blasco, M. A. (2019). Telomere shortening rate predicts species life span. Proceedings of the National Academy of Sciences, 116(30), 15122-15127. doi:10.1073/pnas.1902452116
																																					Whittingham, L. A., Dunn, P. O., & Lifjeld, J. T. (2007). Egg mass influences nestling quality in tree swallow, but there is no differential allocation in relation to laying order or sex. The Condor, 109, 585-594.
																																					Whittow, G. C. (1999). (Ed.). Sturkie's avian physiology. Elsevier.
																																					Wilbourn, R. V., Moatt, J. P., Froy, H., Walling, C. A., Nussey, D. H., & Boonekamp, J. J. (2018). The relationship between telomere length and mortality risk in non-model vertebrate systems: a meta-analysis. Philosophical Transactions of the Royal Society B: Biological Sciences, 373, 20160447. doi:10.1098/rstb.2016.0447 10.6084/m9
																																					Williams, J. B., & Dwinnel, B. (1990). Field metabolism of free-living female savannah sparrows during incubation: a study using doubly labeled water. Physiological Zoology, 63(2), 353-372.
																																					Williams, J. B., Tieleman, B. I., Visser, G. H., & Ricklefs, R. E. (2007). Does Growth Rate Determine the Rate of Metabolism in Shorebird Chicks Living in the Arctic? Physiological and Biochemical Zoology, 80(5), 500-513. doi:10.1086/520126
																																					Williams, T. D., Jeffs, C., Murray, K. A., & Choudhury, S. (1996). Intraclutch egg-size variation in the Barnacle Goose Branta leucopsis: an egg-removal experiment. Ibis, 138, 499-505.
																																					Woolfenden, G. E. (1975). Florida scrub jay helpers at the nest. The Auk, 92(1), 1-15.
																																					Young, A. M., Hobson, E. A., Lackey, L. B., & Wright, T. F. (2012). Survival on the ark: life-history trends in captive parrots. Animal Conservation, 15(1), 28-43. doi:10.1111/j.1469-1795.2011.00477.x
																																					Young, R. C., Kitaysky, A. S., Haussmann, M. F., Descamps, S., Orben, R. A., Elliott, K. H., & Gaston, A. J. (2013). Age, Sex, and Telomere Dynamics in a Long-Lived Seabird with Male-Biased Parental Care. Plos One, 8(9), e74931. doi:10.1371/journal.pone.0074931
																																					Zwarts, L., Hulscher, J. B., Koopman, K., Piersma, T., & Zegers, P. M. (1996). Seasonal and annual variation in body weight, nutrient stores and mortality of Oystercatchers Haematopus Ostralegus. Ardea, 84A, 327-356.
